# Supplementary material for: Innovative communication approaches for initializing pediatric palliative care: perspectives of family caregivers and treating specialists
Source: BMC Palliat Care. 2023 Oct 10;22:152. doi: 10.1186/s12904-023-01269-3 (PMC10563209; doi:10.1186/s12904-023-01269-3)
Supplement: Supplementary file 1 — Supplementary Material 1 [file 12904_2023_1269_MOESM1_ESM.xlsx]

## Sheet: List1
Table S1 Consolidated criteria for reporting qualitative research (COREQ): a 32-item checklist
No. Item		Guide question / description
Domain 1: Research team and reflexivity
Personal characteristics
1	Interviewer / facilitator	Lenka Novákova (LN), Marcela Hlozankova (MH), Vladimíra Sochova (VS), Jana Cermakova (JC)
2	Credentials
3	Occupation	nurse (LN, MH), physician (VS, JC)
4	Gender	female
5	Experience and training	experience with previous research interview conduction, no formal training
Relationship with participants
6	Relationship established	no
7	Participant knowledge of the interviewer	that the nurses are members of the PPC team and physicians are pediatric oncologists
8	interviewer characteristics	occupation, special interest in paediatric palliative care and research
Domain 2: Study design
Theoretical framework
9	Methodological orientation and Theory	framework analysis
Participant selection
10	Sampling	purposive
11	Method of approach	email
12	Sample size	12 family caregivers, 17 physicians
13	Non-participation	10 family caregivers (6 - lack of time, 4 - unknown reasons), 3 physicians (lack of time)
Setting
14	Setting of data collection	hospital, PPCT consulation room
15	Presence of non-participants	no
16	Description of sample	demographic data see Table 1
Data collection
17	Interview guide	see Supplementary 2 and 3, pilot with 4 family caregivers and 2 physicians was provided
18	Repeat interviews	no
19	Audio ú visual recording	audio recording
20	Field notes	yes
21	Duration	20 - 90 minutes
22	Data saturation	yes
23	Transcripts returned	no
Domain 3: analysis and findings
Data analysis
24	Number of data coders	2
25	Description of the coding tree	see Supplementary 4
26	Derivation of themes	themes were derivated from the data
27	Software	none
28	Participant checking	participants were not invited to provide feedback on our findings
Reporting
29	Quotations presented	yes
30	Data and findings consistent	yes
31	Clarity of major themes	yes
32	Clarity of minor themes	yes
