# Supplementary material for: Innovative communication approaches for initializing pediatric palliative care: perspectives of family caregivers and treating specialists
Source: BMC Palliat Care. 2023 Oct 10;22:152. doi: 10.1186/s12904-023-01269-3 (PMC10563209; doi:10.1186/s12904-023-01269-3)
Supplement: Supplementary file 3 — Supplementary Material 3 [file 12904_2023_1269_MOESM3_ESM.xlsx]

## Sheet: List2
Table S3 Coding Tree
I	Support in Decision Making
1	the possibility of changing the care plan
2	not to be alone
3	new insight into the situation (another opinion)
II	Room for Adverse Scenarios
4	Not to save at all costs
5	Refusal of therapeutical procedure
III	Multidisciplinary Team
6	Getting to know the team
7	Options that the team offers
8	Availability of various professions
9	Providing information about other services
IV	Topics Discussed
10	Child care
11	Social support
12	New topics
13	Underlying disease
14	Advance care planning
V	Consulation Operational Setting
15	Number of people (family, team, others)
16	Duration of the consultation
17	Venue
VI	Parental Role
18	Granting parental authonomy
19	Two-way communication
20	Parents as partners
21	Acceptance of child´s illness
22	Listening to parental preferences
VII	Consultation Outcome
23	Record describes the child´s real condition
24	Possibility to read the record
25	Degree of understanding of what is communicated
26	Option to provide feedback to the report from the consultation
27	Preserving the meaning of the conversation
28	Range of the written report
VIII	Communication Facilitation
29	Communication with the primary team
30	Conflict solving
31	Removing the communication burden from parents
32	Structuring information
IX	Ability to Lean on the Team
33	Support from the team as needed
34	Team available to the family
35	Team available to the child
36	Support in the future
37	Opportunity to reach out to the team
38	Accompanying
X	Parents´ Perception
39	Expectation
40	Impression and rating
41	Sharing with the team
